# Supplementary material for: Coevolution of the CDCA7-HELLS ICF-related nucleosome remodeling complex and DNA methyltransferases
Source: eLife. 2023 Sep 28;12:RP86721. doi: 10.7554/eLife.86721 (PMC10538959; doi:10.7554/eLife.86721)
Supplement: Figure 2—source data 1. — The zf-4CXXC_R1 domains were aligned by MUSCLE v5. [file elife-86721-fig2-data1.zip]

Archive with 2 entries (2 files):
- Fig2_data1_zf-4CXXC_R1_alignment.fasta
- __MACOSX/._Fig2_data1_zf-4CXXC_R1_alignment.fasta
