# Supplementary material for: Coevolution of the CDCA7-HELLS ICF-related nucleosome remodeling complex and DNA methyltransferases
Source: eLife. 2023 Sep 28;12:RP86721. doi: 10.7554/eLife.86721 (PMC10538959; doi:10.7554/eLife.86721)
Supplement: Figure 5—source data 1. — The SNF2 ATPase domains of HELLS and other SNF2-family proteins after removing the variable linker regions were aligned by MUSCLE v5. [file elife-86721-fig5-data1.zip › Fig5_data1_SNF2domain_alignment.fasta]

>XP_021880124_244-832(d506-637)_Lobosporangium transversale
LRDYQLEGVEWMVSLYENGLNG-ILADEMGLGKTLQTISFLAYLRE--K-GVWGPFLVVAPLSTLANWVIEFERFVPGIP
VELYHGTPE--ERE--HKRNHKLKK-------------LDSSFPIIVTSYEIVI-RDRK-YLS-KY-QWKYIIVDEGHRL
KNMDCKLIRELKS-Y--HSANRMLLTGTPLQNNLSELWSLLNFLLPEIFDDREG-FQEWFDFSDINAK--E-G-----QE
---R-ILGEESQSGIVTSLHHILKPFLLRRVKTDVEH-SLPKKKEYLLYAPLTPIQKEWYDAA--------------L-L
MNIVMQLRKVCNHPFLFDWPLD----PK-------T-N-----------M---P-------VLSEDLLNASGKMLVLSRL
LEALFK-REHKVLIFSQFTTMLDIIQDWA-EIYKG-WVCCRIDGAVPQEDRRKQIAEFNRN---KNLKLFLLSTRAG-GL
GINLTSADTVIIFDSDWNPQMDLQAQDRVHRIGQTKPVMIYRLVTANTIEGKIIERASSKRKLEKLVIHKGKFK
>AAI43955_183-623(d433-449)_SMARCA1_Homo sapiens
LRDYQIRGLNWLISLYENGVNG-ILADEMGLGKTLQTIALLGYLKH-YR-NIPGPHMVLVPKSTLHNWMNEFKRWVPSLR
VICFVGDKD--ARA--AFIRDEMM---------------PGEWDVCVTSYEMVI-KEKS-VFK-KF-HWRYLVIDEAHRI
KNEKSKLSEIVRE-F--KSTNRLLLTGTPLQNNLHELWALLNFLLPDVFNSADD-FDSWFDTKNC---------------
--------LG-DQKLVERLHAVLKPFLLRRIKTDVEK-SLPPKKEIKIYLGLSKMQREWYTKI--------------L-L
LNILMQLRKCCNHPYLFDGAEP----G----------P-----------P---Y-------TTDEHIVSNSGKMVVLDKL
LAKLKE-QGSRVLIFSQMTRLLDILEDYC-M-WRG-YEYCRLDGQTPHEEREDAIEAFNAPN--SSKFIFMLSTRAG-GL
GINLASADVVILYDSDWNPQVDLQAMDRAHRIGQKKPVRVFRLITDNTVEERIVERAEIKLRLDSIVIQQGRLI
>NP_060533_223-753(d485-559)_HELLS_Homo sapiens
MRWYQVEGMEWLRMLWENGING-ILADEMGLGKTVQCIATIALMIQ--R-GVPGPFLVCGPLSTLPNWMAEFKRFTPDIP
TMLYHGTQE--ERQ--KLVRNIYKR-----------KGTLQIHPVVITSFEIAM-RDRN-ALQ-HC-YWKYLIVDEGHRI
KNMKCRLIRELKR-F--NADNKLLLTGTPLQNNLSELWSLLNFLLPDVFDDLKS-FESWFDITSLSET----------AE
---D-IIAKEREQNVLHMLHQILTPFLLRRLKSDVAL-EVPPKREVVVYAPLSKKQEIFYTAI--------------V-L
QNIMMLLRKCCNHPYLIEYPID----PV-------T-Q-----------E---F-------KIDEELVTNSGKFLILDRM
LPELKK-RGHKVLLFSQMTSMLDILMDYC-H-LRD-FNFSRLDGSMSYSEREKNMHSFNTD---PEVFIFLVSTRAG-GL
GINLTAADTVIIYDSDWNPQSDLQAQDRCHRIGQTKPVVVYRLVTANTIDQKIVERAAAKRKLEKLIIHKNHFK
>XP_008186664_174-690(d438-496)_Acyrthosiphon pisum
LKAHQIEGLLWIRTLYENGLNG-ILADEMGLGKTVQTIAFYCFLLE--M-GITGPFLVIAPLSTIPNWLSEFSKFSPKLP
TVLYHGTEI--ERI--GLRPKFKNT---QK------VNNLNCQPVVITTYDVVR-RDIT-YLK-NI-DWKFITIDEGQKV
KNANSHISKCMRA-F--NCTNKLILTGTPIQNDMSELWSLLNWLMPKIFDQLED-FNSWFVIDKFFDS----------ND
---K-IVNMVKKDELLDIILKILKPFILRREKNETDL-NLPPKKEIVIYAPLTETQKELYEAT--------------L-M
QNPFIQLKKIVNHPYLVQMPLI----PG-------E-N-----------K---L-------LVDENITKVSGKFQLLDAM
LTKLKI-LGHKVLLFSTMTQLMDVIEEFL-M-FRK-FSFTRLDGTMSIQLRVDAMTTFNSD---PECFIMMISTRAG-GL
GLNLTSADTVILFDSDWNPQVDLQAQDRCHRMGQTKPVVVYRFCSKNTIDERILNFATAKRKLEKMIIGSGSFS
>XP_002952207_163-639(d424-445)_Volvox carteri
LRDYQLKGVAWLISLYKNGVNG-ILADEMGLGKTLQTISFISYLWGHAK-DVSSNYMVIGPLSTLSNWVAEFNRFCPSIP
VQLYHGTPP--ERE--SIRRNQMS-------------STDKQMPVIVTSYEIAM-ADRC-HLE-RH-KWKLLVVDEGHRL
KNFDCKLLRELRR-L--KTDSRLLLTGTPLQNNLRELWSLLSFCMPNIFADAGE-FLDWFDFRTPETA----------I-
---P-AAQQQARATMVSRLHAILKPFVLRRVKADVEI-GVPPKQEVVLYAEMTEEQRRLTRGL--------------I-L
NNLIMQMRKVCNHPDLITGRAS----GE---------I-----------C---Y-------PPAAELVAECGKLALLDRL
LKELRK-GGHRVLIFSQMTEMLNVIEAYL-Q-DLG-IQPLRIDGSVHWQQRRNDIAEFQSGN--SDKWVFLLSTRAG-GL
GINLTAADTVIIYDSDWNPHQDAQAMDRCHRIGQTKPVLVFRLVTSNSVENRMLAKAESKKALERIVIKKGAFK
>XP_001638732_298-836(d564-642)_Nematostella vectensis
LRSYQLEGVEWLKGLYENGVNG-ILADEMGLGKTIQCIGLVSYLIE--M-GVRGPFLVAAPLSTLPNWVSEFRRFSPQIP
VILYHGSIQ--ERT--SLRRKITKL---KK------AGPFETMPVVVTSYEIAM-NDQK-HLF-QL-MWKHMIVDEGHRI
KNLNCRLIRELKS-Y--NSANRLLLTGTPLQNNLAELWSLLNFLLPDIFDDLNS-FQRWFDFSAINDE--G-G-----NE
---K-IIAQEKEHQVLERLHSILTPFLLRRLKTDVEL-SLPPKKEVLVRAPLTSKQTEFYRAA--------------L-I
TNILMLLRKCCNHPYLLEYPLD----PV-------T-Q-----------Q---Y-------KIDEELVRCSGKMLLLDQM
VPALKR-RGHKILIFSQMTKMLDILQDYC-Y-LRG-YQYSRLDGSMKVEDRREEIDAFASD---PEKFIFLLSTRAG-GL
GLNLSAADTVIIYDSDWNPQSDLQAQDRCHRIGQTKPILVYRLVTSNTVDQKIVERAASKRKLEKMVIYKGKFK
>OEU10642_60-535(d332-351)_Fragilariopsis cylindrus
LKDYQLEGVRWLASLYENGVSG-ILADEMGLGKTIQVIGLVAHLLT--Q-EVTGPFLVVAPLATLPNWVREFIKWLPSKP
VCRYHGAAA--DRE--EMMRGPLNP---K-------GKRDKNFPVIITSFETAI-RDQK-KLQ-KLGPFAYVIVDEGHRL
KNHRCMLIRSLKQ-L--DASNRLLLTGTPIQNTLDELWALLNFVNPQIFDDLNV-FQSWFGFKDIGQK--S-HN-GTTEE
---D-IIAEERKNKTVTKLHEILRPFLLRRVKIDVLK-ELPPKKEVVVYSGMSRLQLGYADLI--------------E-Q
TNKMMNQRKNVNHPFMFGEPLD----PS-------T-G-----------VHIGT-------SYPQLLVRASGKFALMDRM
LDRLHT-DGHQVLIFSQMTKVLNIIEDYL-N-FRN-WKYCRIDGSTKIDDRQTAMDVFN--------FVFMLSTRAG-GL
GINLTSADTCIIFDSDWNPHADSQAMDRCHRMGQTRPVAVYRLLTSNSV-------------------------
>NP_011091_376-852(d631-647)_CHD1_Saccharomyces
LRDFQLTGINWMAFLWSKGDNG-ILADEMGLGKTVQTVAFISWLIF-AR-RQNGPHIIVVPLSTMPAWLDTFEKWAPDLN
CICYMGNQK--SRD--TIREYEFYTNPRAK------GKKTMKFNVLLTTYEYIL-KDRA-ELG-SI-KWQFMAVDEAHRL
KNAESSLYESLNS-F--KVANRMLITGTPLQNNIKELAALVNFLMPGRFTIDQE-IDF--EN------------------
-------QDEEQEEYIHDLHRRIQPFILRRLKKDVEK-SLPSKTERILRVELSDVQTEYYKNI--------------L-L
LNIMNELKKASNHPYLFDNAEE----RVLQKFGDGK-M-----------T---R----E--NVLRGLIMSSGKMVLLDQL
LTRLKK-DGHRVLIFSQMVRMLDILGDYL-S-IKG-INFQRLDGTVPSAQRRISIDHFNSPD--SNDFVFLLSTRAG-GL
GINLMTADTVVIFDSDWNPQADLQAMARAHRIGQKNHVMVYRLVSKDTVEEEVLERARKKMILEYAIISLGVTD
>NP_178318_213-742(d332-227_d473-567)_SRCAP_Arabidopsis
LKPYQLVGVNFLLLLYKKGIEGAILADEMGLGKTIQAITYLTLLSR-LN-NDPGPHLVVCPASVLENWERELRKWCPSFT
VLQYHGAAR--AAY--SRELNSLSK-----------AGKPPPFNVLLVCYSLFERHDRK-VLK-RW-RWSCVLMDEAHAL
KDKNSYRWKNLMS-VARNANQRLMLTGTPLQNDLHELWSLLEFMLPDIFTTENVDLKKLL--------------------
--------NAEDTELITRMKSILGPFILRRLKSDVMQ-QLVPKIQRVEYVLMERKQEDAYKEA--------------I-I
SNYFTQFRKIANHPLLIRFQYG----VN-------D-T-----------K---G-------TLSDKHVMLSAKCRTLAEL
LPSMKK-SGHRVLIFSQWTSMLDILEWTL-D-VIG-VTYRRLDGSTQVTDRQTIVDTFNND---KSIFACLLSTRAG-GQ
GLNLTGADTVIIHDMDFNPQIDRQAEDRCHRIGQTKPVTIFRLVTKSTVDENIYEIAKRKLVLDAAVLESGVHV
>XP_001838226_161-464(d265-307)_Coprinopsis cinerea
LKPYQLEGLQWMVSLDQNGISG-ILADEMGLGKTLQTIAFSAYLRE--R-NNSRPFLIVCPLSVLHNWIAEYEKFAPSIP
VCMYHGTPE--ERA--ELRRTVMSL---TEI-----HKTDSSFPVVVTTYDIIM-RDRV-HLS-RY-QWGYIVVDEGHRL
KNLNCKLMTEIKK-Y--SSAGRMILTGTPLHNNLAELWSLLNFILPDIFDDIET-FQAWFNLPSLQE-------------
-----TLPQEQSSSIITSLHAILKPFLLRRLKVDVEM-NLPPKKEYVLYAPLSVRQREAYDKV--------------L-L
QNTVMQLRKVCSHPFLFDWPID----PK-------T-M-----------Q---P-------IIGEELVNASGKMMVLDRL
LRELFR-RGHKVLLFSQFTTMLDIIEDWA-VENMG-WSICRIDGSSSPLDRKAEMERFQTGG--DDPRLFLLSTRAG-GL
GINLVAADTVIFYDQDWNPQMDAQAQDRAHRIGQTKPVLIFRLVSAHTIETNIMQRAAEKRKLEALVIAKGKFR
>NP_060023_518-1255(d780-804_d824-1080)_INO80_Homo sapiens
LKGYQLKGMNWLANLYEQGING-ILADEMGLGKTVQSIALLAHLAE-RE-NIWGPFLIISPASTLNNWHQEFTRFVPKFK
VLPYWGNPH--DRK--VIRRFWSQK---TL------YTQDAPFHVVITSYQLVV-QDVK-YFQ-RV-KWQYMVLDEAQAL
KSSSSVRWKILLQ-F--QCRNRLLLTGTPIQNTMAELWALLHFIMPTLFDSHEE-FNEWFSKDIESHA--E---------
------NKSAIDENQLSRLHMILKPFMLRRIKKDVEN-ELSDKIEILMYCQLTSRQKLLYQAL--------------K-L
MNLVMQFRKVCNHPELFEPQNG----WS-------F-I-----------R---I-------PGKESLITDSGKLYALDVL
LTRLKS-QGHRVLIYSQMTRMIDLLEEYM-V-YRK-HTYMRLDGSSKISERRDMVADFQNR---NDIFVFLLSTRAG-GL
GINLTAADTVIFYDSDWNPTVDQQAMDRAHRLGQTKQVTVYRLICKGTIEERILQRAKEKSEIQRMVISGGNFK
>ORX71304_469-946(d730-751)_Linderina pennispora
LKDYQLRGLEWMVSLYNNRLNG-ILADEMGLGKTIQTISLVTYLIE-KK-QQDGPFLIIVPLSTITNWILEFAKWAPSVS
VIGYKGNPT--QRR--TLQNQI-R---------------RGAFQVLLTTYDYII-KDRP-MLA-KI-KWIHMIIDEGHRL
KNTQSKLATILTTYY--NTRYRLILTGTPLQNNLPELWALLNFVLPRVFSSVQS-FDEWFNTPFAGAG----G-----QD
---KIELNEEEQLLIIKRLHKVLRPFLLRRMKKDVEV-DLPDKVEHVIKCSMSAVQSRLYHQM--------------R-L
NNMIMQLRKICNHPFVYDEVEA----RI---------N----------PT---R-------TNNNLLYRTAGKFELLDRV
LAKLLA-TNHKVLIFFQMTQIMTIMEDFL-T-WRG-IRSLRLDGSTSDDARREQMHTFNSPD--SPFKVFLLSTRAG-GQ
GLNLQTADTVVIFDSDWNPSADSQAMDRAHRIGQKNEVRILRLITTNSVEEKILARAEYKRDLDGKIIQAGKFD
>XP_018666994_348-868(d606-674)_Ciona intestinalis
LRPYQITGFEWLKVLFDNAVNG-ILADEMGLGKTIQCIAMICRLVK--S-GFTGPFLVCAPLSTICNWINEFKRFAPRIP
VLLYHGSAA--ERC--ILASTISHL-----------SPDLGCHPVVVTSYEVLI-RDRP-TLG-KH-SWEYLIVDEGHRI
KNMNCRLIRELKA-L--KVNAKLLLTGTPLQNNLSELWSLLNFLLPEVFNDLST-FEAWFDLKKIQK-------------
-----GIESQQQQDVVIKLQKILVPFLLRRTKSDIQI-YLPPKKELIVFAPLSESQNEIYQAI--------------V-L
SNLMMQLRKCCNHPYLIKYPLI----PG-------T-D-----------I---F-------RVDEELISSSGKLQLLDRM
LPVLKK-KGHKILLFSQMTSLLDILEDFC-N-FRN-HSYVRLDGSTKCEVRQERIDEYNRD---PDLFIFLLSTRAG-GL
GINLTSADTVVIYDSDWNPQNDLQAQDRCHRIGQTRSVLIYRFVSSNTVDQFMVERAEAKRVLERMIINRNKFK
>XP_007512346_229-709(d494-516)_Bathycoccus prasinos
LRGYQLRGVKWLISLWSNGLNG-ILADQMGLGKTIQTIGFLSHLRS--K-GICGPFLVVGPLSTLSNWINEFKKFCPAFP
TVLYHGSKQ--ERA--NIRNTRMPV---R-------SVVDETFPVIVTSFEIAM-FDRK-FLQ-KY-QFKYLIVDEGHRL
KNFDCKLIRELKI-I--PAANKLLLTGTPLQNNLPELWSLLHFLLPDVFSSLDQ-FKSWFDFSEELDD--K-V-----EF
---A-EREQQRRAKVISKLHGILKPFLLRRLKGDVEI-SLPRKKEIIVYASMTETQKKFNDAM--------------V-L
NNMLMQLRKNCNHPDLISGGLD----GS---------I-----------M---F-------PSAEELVAQCGKMQLLDRL
LTSLRK-SGHKTLIFSQMTRMLDLLESFF-E-QRG-ERVCRIDGSVKQEQRRDAIDAFNKD---PTVDIFLLSTRAG-GL
GINLTAADTVIIYDSDWNPHADMQAMDRVHRIGQTKPVHVYRLATANSVEGKMLSRAASKLKLEKLVISGANLK
>OAP02624_586-1360(d848-870_d904-1198)_INO80_Arabidopsis
LKEYQMKGLQWLVNCYEQGLNG-ILADEMGLGKTIQAMAFLAHLAE-EK-NIWGPFLVVAPASVLNNWADEISRFCPDLK
TLPYWGGLQ--ERT--ILRKNINPK---RM------YRRDAGFHILITSYQLLV-TDEK-YFR-RV-KWQYMVLDEAQAI
KSSSSIRWKTLLS-F--NCRNRLLLTGTPIQNNMAELWALLHFIMPMLFDNHDQ-FNEWFSKGIENHA--E---------
------HGGTLNEHQLNRLHAILKPFMLRRVKKDVVS-ELTTKTEVTVHCKLSSRQQAFYQAI--------------K-L
MNIVIQLRKVCNHPELFERNEG----SS-------Y-L-----------Y---F----G--VTSAKLLTDSGKLQTLDIL
LKRLRA-GNHRVLLFAQMTKMLNILEDYM-N-YRK-YKYLRLDGSSTIMDRRDMVRDFQHR---SDIFVFLLSTRAG-GL
GINLTAADTVIFYESDWNPTLDLQAMDRAHRLGQTKDVTVYRLICKETVEEKILHRASQKNTVQQLVMTGGHVQ
>XP_005784145_122-581(d301-306_d483-504}_Emiliania huxleyi
MRPYQLVGVHWMVGLYENGLNG-ILGDEMGLGKTIQSIALLAHLKE--K-SVAGPFMVVGPLSCLQNWHNEFKKWAPSIP
SLVYHGSKE--ERT--QMRGTHYRK-------------GDGSMPVMITSYEIVI-RDAT-ALS-KI-GWKFIIIDEGHRL
KNMNCRLIRELKR-----------ICGTPLQNNLTELWSLLNFLLPSIFDDLDS-VQAWFDFDFTQED--N-------DD
---K-V----------------------------MKG-EKGEQTEYILYASLSEWQQQQYKEILNKNLSTSDGKAAVT-L
NNLLMQLRKCCNHPYLFESGRP----V----------G-----------E---E-------AVDEVLVQASGKMLLLDRL
MAKLTK-NGHKALLPS--------LREYC-A-LRS-YKCCRLDGGVSAEDRTQAMNDFNSD---KSIDVFLLSTRAGGGL
GVNLVSADTCIIFDSDWNPHMDLQAQDRCHRIGQTKRVMVYRLAACGTVEEQILVKAKQKLKLEQLVVSKGKFK
>NP_850847_194-650(d443-457)_ISWI_Arabidopsis
LRDYQLAGLNWLIRLYENGING-ILADEMGLGKTLQTISLLAYLHE-YR-GINGPHMVVAPKSTLGNWMNEIRRFCPVLR
AVKFLGNPE--ERR--HIREELLV---------------AGKFDICVTSFEMAI-KEKT-TLR-RF-SWRYIIIDEAHRI
KNENSLLSKTMRL-F--STNYRLLITGTPLQNNLHELWALLNFLLPEVFSSAET-FDEWFQISGE---------------
--------ND-QQEVVQQLHKVLRPFLLRRLKSDVEK-GLPPKKETILKVGMSQMQKQYYKAL--------------L-L
LNIAMQLRKCCNHPYLFQGAEP----G----------P-----------P---Y-------TTGDHLVTNAGKMVLLDKL
LPKLKD-RDSRVLIFSQMTRLLDILEDYL-M-YRG-YQYCRIDGNTGGDERDASIEAYNKPG--SEKFVFLLSTRAG-GL
GINLATADVVILYDSDWNPQVDLQAQDRAHRIGQKKEVQVFRFCTENAIEAKVIERAYKKLALDALVIQQGRLA
>XP_002544909_136-703(d400-524)_Uncinocarpus reesii
MREYQLEGLEWLKSLWMNGLCG-ILADEMGLGKTVQAISLIAFFKE--H-NVSGPFLIAAPLSTVSNWVNEFSRWTPGIE
TVLYHGTKE--ERN--QIRRKRMKM---Q-------DQKNIDFPVVCTSYEICM-NDRK-FLA-NY-QWKYIIVDEGHRL
KNMNCKLIKELLT-Y--NSANRLLITGTPLQNNIAELWSLLHFLLPEIFNDLNS-FQNWFDFSSVLDS--S-G-----QK
---D-V-IEKRKRNLVSTMHAILKPFLLRRVKTDVET-DLPQKREYILYAPLTPEQKELYMAI--------------I-L
QNPIMQARLACNSPHNFYWPWD----ED-------------------------S-------NIDESIVTSSGKMLLLDRL
VPCLLS-KGHKILLFSQFKTQLDILQDWA-Y-LRD-WNCCRIDGAVSQVDRQAQIYAFNTD---SNYKIFLLSTRAG-GQ
GINLTAADTVILYDSDWNPQQDLQAQDRAHRIGQTKPVLVYRLATRGTVEQRSLSGLIR------------SAD
>XP_019888514_200-759(d468-567)_Ooceraea biroi
LRDYQLTGLQWLKVLYENGLNG-ILADEMGLGKTIQVIALFCHLIE--K-EQAGPYLIIAPLSTLPNWLMEFERFAPDIP
VVTFYGSEF--ERQ--CLRTKIKDK---YPIA---DADGYTTQPVVITTYEIPL-RETK-FLQ-SQ-KWRYIVVDEGQRI
KNPDCILVNILKT-V--QSMNRLILTGTPLQNNLAELWSLLNFLLPEIFDDLAV-FESWFNISELQKE----G-----TG
---K-LLKQEEDKQVLMIMRDILKPFMLRREKTEVCL-EIPSKKEVIVYAPLTELQYDLYKAV--------------L-G
SYRYPLYRKIVNHPYLVHCPLD----DV---------G-----------L---P-------KIDEELIRSSGKLLVLDAM
LAKLKA-QGHKVLLFSTMTMILDMIENYL-S-LRD-YYYVRLDGMTKIDMRKENIQTFNND---SDVFLFLISTRAG-GI
GLNLASADTVIIYDSDWNPQVDIQAMARCHRIGQTRPVVVYRLCTKGTIDEIIINRADTKRFLEKAIISK-EWT
>XP_001745498_197-740(d461-547)_Monosiga brevicollis
LRPYQIAGVDWLKALFENGLNG-ILADEMGLGKTLQTISFFAHLYQ--H-KVRGPYLVVAPLSTLSNWHREFSKWAPSIP
VVFYHGHPD--ERA--QLRRQIMKQ-----------NNELKSFATVITSYEIVM-RDRR-FLQ-NL-AWKYIVVDEGHRL
KNLNCRLIKELKS-Y--QSANRLLLTGTPLQNNLSELWSLLNFLLPDIFDDLDS-FQRWFDFSDMEGE--D-A-----QS
---A-LIAKEQEDQVLGKLHQILQPFVLRRLKTDVEV-DIPPKKEIVLYAPLTPKQSELYTSI--------------L-L
QNRLMQLRKVCNHPYLIEYPLT----AT---------G-----------D---Y-------RIDEALVQQGGKLKILDQL
LPRIKA-EGRKVLIFSQMTKMLDILQDYC-W-LRD-YGFVRLDGSVHYTEREEALDKFAKD---SDTFIFLLSTRAG-GL
GLNLVSADTCIIYDSDWNPQQDLQAQDRCHRIGQRNPVIIYRLITANTVDQRILERAESKRRLEKMVMHKGRFK
>KXS21461_273-868(d540-649__d677-700)_Gonapodya prolifera
LRDYQLDGVEWLQMIWENGLNG-ILADEMGLGKTIQTISFLAWMKE--KIPTAGPFLVVAPLSVIDNWVDEVKRFTPTLP
VLRYHGTPP--ERA--ELREKVILR-----------A-KSTEKPIVVTSYDIIL-NDRK-YFQ-NL-TWYYTVVDEGHRI
KNMNCKLIRELKQ-L--RTANRLLLTGTPLQNNLAELWSLLNFILPEIFDSYDQ-FLAWFDIEENLHGDNDGG-----AA
---G-ILEKEEREGVVSNLHTLLRPFMLRRCKTDVET-TLPPKKEYIVYAPLVPTQRRLYTAC--------------L-L
NSVIIQLRKVCQHPFLFPDLWD----KA-------M-Q-----------V---K-------PPLPGIVAQSGKMYLLERM
LPKLFE-NGHKVLIFSQWVEVLNILEEYCVE-YRG-WKVCRLDGSTKLEERKSQMKEFNTN---PDIKIFLLSTRAG-GL
GINLVSADTVIIYDSDWNPQADLQAQDRAHRIGQTKPVVVYRLVTENTVEAKILQKARAKRKLEKLVMKDGMFR
>NP_010621_696-1400(d873-881_d962-977_d1013-1232)_SWR1_Saccharomyces
LRTYQKQGLNWLASLYNNHTNG-ILADEMGLGKTIQTISLLAYLAC-EK-ENWGPHLIVVPTSVLLNWEMEFKRFAPGFK
VLTYYGSPQ--QRK--EKRKGWN---------------KPDAFHVCIVSYQLVV-QDQH-SFK-RK-RWQYMVLDEAHNI
KNFRSTRWQALLN-F--NTQRRLLLTGTPLQNNLAELWSLLYFLMPSGFADLDA-FQQWFGRPVDKII--E-T-----GQ
---N-FGQDKETKKTVAKLHQVLRPYLLRRLKADVEK-QMPAKYEHIVYCKLSKRQRFLYNFM--------------S-I
VNCLMQLRKVCNHPNLFEVRPI----LT-------S-F-----------V---LEHIAF--PDKSLLQYDCGKLQKLAIL
LQQLKD-NGHRALIFTQMTKVLDVLEQFL-N-YHG-YLYMRLDGATKIEDRQILTERFNTD---SRITVFILSSRSG-GL
GINLTGADTVIFYDSDWNPAMDKQCQDRCHRIGQTRDVHIYRFVSEHTIESNILKKANQKRQLDNVVIQEGDFT
>XP_962568_153-821(d422-628)_Neurospora crassa
MRDYQLEGLTWMYEICVQGMSG-ILADEMGLGKTVQTISLIALLRE-QE-NYLGPHLIVAPLSTLSNWIDEFHRWVPSIP
VVMYHGTPQ--ERQ--DIFKTKLMH---HLH----GGRPTEKFPVVCTSYEMVL-KDRA-NLS-KI-NWEFIIIDEGHRM
KNFNSKLFRELKT-F--TSATRILMTGTPLQNNLKELWSLLNFLLPKIFRDWEA-FESWFDFSDLEDE--E-G-----TE
---E-FIADKTKQELVKKMHVVLQPLLLRRVKSDVAK-YLPKKREYVLYAPMTKEQTDLYNVI--------------N-L
GNPLMQLRLVCNSPHNFYNPWS----N----------S-----------D---Q-------PIDESIVTASGKMLLLDRL
LPALFE-RGHKILIFSQFKTQLDILEEYC-RELRS-WDVCRIDGGVAQDDRRAQIEQFNTD---PDVKIFLLSTRAG-GQ
GINLASADTVILFDSDWNPQQDLQAQDRCHRIGQTRPVVVYRLATKGTVEEELLMSADAKRRLEKLVIKKGGFK
>XP_022324543_301-846(d568-653)_Crassostrea virginica
LREYQKEGYKWLRTLYENGVNG-ILADEMGLGKTVQCIAVLAHLIY--L-GISGPFLVVAPLSTLPNWHSEFKRFTPKVP
VILYHGPPE--ERA--RLRAQIRKT---TPV-----REGINVQPVVITSYEITM-RDRS-SLQ-HH-EWKILIVDEGHRI
KNTHCRLIRELRM-Y--RNTHRLLLTGTPLQNNLAELWSLLNFLLPEIFDDLGS-FEMWFDVERLSVD--N-A-----DE
---K-IVKEEQQKNILSMLHQILTPFMLRRLKQDVEL-KLPPKKELLVYAPMSAMQQEFYTST--------------V-M
QNIMMQLRKCCNHPYLLEYPLT----EG---------G-----------D---Y-------RIDEDLVQVCGKMKLLDTM
LAEMKS-RGHKVLIFSQMTKMLDILQDFC-W-LRK-YNFCRLDGSTNIQERQEQMADFNSN---PDTYIFLLSTRAG-GL
GINLTGADTVIIYDSDWNPQCDLQAQDRCHRIGQSKPVVIYRFVTANTIDQRIVERAAAKRKLEKMVIHKGKFK
>GAQ79429_199-672(d460-479)_Klebsormidium nitens
MRDYQVKGVKWLISLWNNGLNG-ILADQMGLGKTVQTIGFLSHLKS--N-GMNGPFLVMGPLSTVTNWMSEFARWAPHMP
VILYHGSPP--ERA--ALRAERMPH-----------K-VGSNFPVVVTTYEIVM-RDLP-ALK-RW-HWKYIVVDEGHRL
KNKDCKLFSKLKE-L--TSDNRLLLTGTPLQNNLAELWSLLNFILPKVFTSVEK-FESWFDITGAGGR----------GK
---E-QLDEEKRGEVISKLHQILKPFLLRRMKEDVEQ-SLPRKKEILLYAQMTSQQQRYQEQL--------------L-L
QNLLMQLRKNCNHPDLLVSHYD----DS---------L-----------L---Y-------PPVEELLAQCGKMQLLDRL
LKHLRE-GGHKVLIFSQMTRMLDLLAYYL-E-ERG-YRNCRIDGSMASTDRQANIADFNRD---PDLFAFLLSTRAG-GL
GINLTAADTVIIYDSDWNPHQDMQAMDRCHRIGQTRPVHVYRLATAHSVECKMLEKAGGKLKLEHMVITKGNFR
>NP_001086442_221-756(d484-562)_HELLS_Xenopus laevis
MRWYQIEGMEWLRMLWENGING-ILADEMGLGKTVQCIATISMMVE--R-GVPGPFFVCGPLSTLPNWVSEFKRFSPEIP
VLLYHGNAQ--DRR--RLARKINKR-----------EGSLQLFPVVITSFEIAM-RDRP-VLQ-HN-AWKYMILDEGHRI
KNMNCRLIQELKL-F--RSDNKLLLTGTPLQNNLSELWSLLNFLLPDVFDDLRS-FESWFDISGISQN----------AA
---D-IVANEREQNILHMLHQILTPFLLRRLKCDVTL-EVPPKREVIVYAPLTKKQETFYTAI--------------VNM
RNIMMLLRKCCNHPYLIEYPLD----PL-------T-Q-----------N---F-------KIDEELVNSSGKFLLLDRL
LPEMKK-RGHKVLIFSQMTMMLDILMDYC-Y-YKK-FNFCRLDGSMSYTDREENMRSFNTD---PDVFIFLVSTRAG-GL
GINLTAADTVIIYDSDWNPQADLQAQDRCHRIGQTRPVVVYRLVTANTIDQKIVERAAAKRKLEKLVIHKNKFK
>NP_006653_618-2198(d870-886_d924-2033)_SRCAP_Homo sapiens
LREYQHIGLDWLVTMYEKKLNG-ILADEMGLGKTIQTISLLAHLAC-EK-GNWGPHLIIVPTSVMLNWEMELKRWCPSFK
ILTYYGAQK--ERK--LKRQGWT---------------KPNAFHVCITSYKLVL-QDHQ-AFR-RK-NWRYLILDEAQNI
KNFKSQRWQSLLN-F--NSQRRLLLTGTPLQNSLMELWSLMHFLMPHVFQSHRE-FKEWFSNPLTGMI--E---------
------GSQEYNEGLVKRLHKVLRPFLLRRVKVDVEK-QMPKKYEHVIRCRLSKRQRCLYF-M--------------S-V
INILMQLRKVCNHPNLFDPRPV----TS-------P-F-----------I---TP---GICFDLRLIQYDCGKLQTLAVL
LRQLKA-EGHRVLIFTQMTRMLDVLEQFL-T-YHG-HLYLRLDGSTRVEQRQALMERFNAD---KRIFCFILSTRSG-GV
GVNLTGADTVVFYDSDWNPTMDAQAQDRCHRIGQTRDVHIYRLISERTVEENILKKANQKRMLGDMAIEGGNFT
>XP_001422035_22-507(d293-314)_Ostreococcus lucimarinus
MRDYQLKGVNWMISLYQNGLNG-ILADQMGLGKTVQTIGFLSHLRS--K-GVLGPYLVIGPLSTLSNWVSEFQRWTPSIP
VLLYHGTRQ--ERA--EKRIEFLPT---S-------TPIKPDFPVIVTSYEVVM-ADRK-FLA-KY-NFKYLVVDEGHRL
KNFDCKLIRELKY-I--PTANKLLLTGTPLQNNLPELWSLLHFLLPDVFSSLSQ-FQSWFDFADNIGN--DES----QEQ
EVVD-KNEQEHRARVVSKLHGILRPFLLRRLKGDVEL-SLPRKKEILLYAQMVPKQKEFNDAL--------------VNV
NNMLMQLRKNCNHPDLITGGLD----GS---------I-----------M---F-------PSADELVEQCGKMQLLDRL
MTRLRA-RGHKVLIFSQMTRMLDLLESFF-Q-QRG-EPVCRIDGSVKQDDRREFIARFNED---PKYGIFLLSTRAG-GL
GINLTGGDTVIIYDSDWNPHQDLQAMDRVHRIGQTKPVHVYRLATAKSVEGKMLKKAASKLALEKLVVTNGGFK
>NP_201476_202-679(d264-284)_DDM1_Arabidopsis thaliana
LKSYQLKGVKWLISLWQNGLNG-ILADQMGLGKTIQTIGFLSHLKG--N-GLDGPYLVIAPLSTLSNWFNEIARFTPSIN
AIIYHGDKN--QRD--ELRRKHMPK-----------T-VGPKFPIVITSYEVAM-NDAKRILR-HY-PWKYVVIDEGHRL
KNHKCKLLRELKH-L--KMDNKLLLTGTPLQNNLSELWSLLNFILPDIFTSHDE-FESWFDFSEKNKN--E-------AT
---K-EEEEKRRAQVVSKLHGILRPFILRRMKCDVEL-SLPRKKEIIMYATMTDHQKKFQEHL--------------V-L
NNLVIQLRKNCNHPDLLQGQID----GS---------Y-----------L---Y-------PPVEEIVGQCGKFRLLERL
LVRLFA-NNHKVLIFSQWTKLLDIMDYYF-S-EKG-FEVCRIDGSVKLDERRRQIKDFSDEK--SSCSIFLLSTRAG-GL
GINLTAADTCILYDSDWNPQMDLQAMDRCHRIGQTKPVHVYRLSTAQSIETRVLKRAYSKLKLEHVVIGQGQFH
>NP_003592_180-638(d430-447)_SMARCA5_Homo sapiens
LRDYQVRGLNWLISLYENGING-ILADEMGLGKTLQTISLLGYMKH-YR-NIPGPHMVLVPKSTLHNWMSEFKRWVPTLR
SVCLIGDKE--QRA--AFVRDVLL---------------PGEWDVCVTSYEMLI-KEKS-VFK-KF-NWRYLVIDEAHRI
KNEKSKLSEIVRE-F--KTTNRLLLTGTPLQNNLHELWSLLNFLLPDVFNSADD-FDSWFDTNNC---------------
--------LG-DQKLVERLHMVLRPFLLRRIKADVEK-SLPPKKEVKIYVGLSKMQREWYTRI--------------L-L
LNILMQLRKCCNHPYLFDGAEP----G----------P-----------P---Y-------TTDMHLVTNSGKMVVLDKL
LPKLKE-QGSRVLIFSQMTRVLDILEDYC-M-WRN-YEYCRLDGQTPHDERQDSINAYNEPN--STKFVFMLSTRAG-GL
GINLATADVVILYDSDWNPQVDLQAMDRAHRIGQTKTVRVFRFITDNTVEERIVERAEMKLRLDSIVIQQGRLV
>XP_004353580_256-764(d643-673)_Acanthamoeba castellanii
LRDYQLTGVAWLASLYENGING-ILADEMGLGKTIQTVAFLTYLYA--K-GVKGPFLVVGPLSTLANWVKEIQKWAPAMP
VLLYHGTKD--ERI--ELRKKALPA-----------I-ISSKQGIVVTSFEITI-KDRS-ALQ-RK-RWKYIILDEGHRI
KNMNCRLVKELKA-Y--DSANRLLLTGTPLQNNLTELWSLLSFLMPSIFDDLEA-FQRWFNFEGVGRE--E-G-----NR
---R-ILTAERENQLVTKLHTILQPFLLRRIKTDVEM-DLPKKEERIINTILTPAQQRLYQAT--------------L-L
QNLIMQLRKCCNHPYLFEWPVD----DQ---------G-----------E---E-------VVDERLVETSGKLQMLDRL
LPRLRE-EGHKVLLFSQMTRMLDILEDYM-H-LRQ-FPFFRLDGTTPQPERQAQIEEFNED---GGAFCFLLSTRAG-GL
GINLTAANVVVFVDSDWNPQMDLQAQDRAHRIGQTRNVRVYRLVTGNSIEAKIVERAAHKMKLGALVLAGTAHA
>XP_002674368_199-675(d458-475)_Naegleria gruberi
LRDYQLKGVNWLISLYENGVNG-ILADEMGLGKTIQTIGLFCHLYE--K-GIKGPFLVVAPLSTVSNWVNEIDKWAPDIG
CVLYHGNKD--DRA--IIRAKNFSK-----------V-KKGQIAVVVSSYEIVM-RDKK-FLANKF-NWKYIVVDEAHRL
KNFNCRLTRELKT-Y--SSENRLLLTGTPLQNNLSELWSLLNFLLPSIFDDLSA-FNKWFDFTKKEKN------------
---D-YI-TNEKTQLISKLHNILRPFLLRRLKSDVDI-GIPKKREFLIYTHMTDMQKEYYNAV--------------K-L
LNLLMQMRKICNHPFLLREFET----KD-------SES-------ESASN---K-------RFLKECTQNSGKFGLLVKM
LENLKK-NGHKVLIFSLMTRFLDVLEDYL-E-CRGDMKYCRIDGSIAQTEREQKIKEFNQD---EDVFCFLLSTRAG-GL
GINLTAADTVIIYDSDWNPQIDLQAQDRCHRIGQKRSVRIFRLLTLGTVEKKVLQTATKKLKLERLIIHKGNFK
>NP_973695_981-1496(d1245-1274_d1438-1456_d1464-1478)_SNF2_Arabidpsis
LRDYQLVGLQWMLSLYNNKLNG-ILADEMGLGKTVQVMALIAYLME-FK-GNYGPHLIIVPNAVLVNWKSELHTWLPSVS
CIYYVGTKD--QRS--KLFSQEVC---------------AMKFNVLVTTYEFIM-YDRS-KLS-KV-DWKYIIIDEAQRM
KDRESVLARDLDR-Y--RCQRRLLLTGTPLQNDLKELWSLLNLLLPDVFDNRKA-FHDWFAQPFQKEG--P-A--HNIED
---D-WLETEKKVIVIHRLHQILEPFMLRRRVEDVEG-SLPAKVSVVLRCRMSAIQSAVYDWI--------------K-L
NNRCMELRKACNHPLLNYPYFN-------------------------------D-------FSKDFLVRSCGKLWILDRI
LIKLQR-TGHRVLLFSTMTKLLDILEEYL-Q-WRR-LVYRRIDGTTSLEDRESAIVDFNDPD--TDCFIFLLSIRAA-GR
GLNLQTADTVVIYDPDPNPKNEEQAVARAHRIGQTREVKVIYMEAVVELEDDMAGKQQYKIDMADEVINAGRFD
>XP_017770369_115-634(d378-441)_Nicrophorus vespilloides
LRPYQIEGVTWMHTLFLGGING-ILADEMGLGKTVQIIAFFAHLIQ--S-KIAGPHLVVAPLSTISNWRKEFERFAPLFK
VVVFHGSAT--ERN--ELKKEILLY---KK------LGDQKLRPVFLTTYQTVL-SERN-FLE-QV-SWKYLVIDEAQRI
KNHQSKLSMILRK-F--KCFNILLLTGTPLQNNMTELWALLNFVMPQIFNNMEA-FSSLIMLEDLEEN--N-------IK
------NQIKENNTLISKIHKTLGPFMLRRIKKDVLP-DFVPKKETLVYCPLTDTQHDLYKYT--------------I-C
SVFHVTLKKIANHPFLVDNHLE----FG---------R-----------V---Q-------RFNEHLITESGKMQVLDAV
LHKLKK-GNHKVLIFSTMTSMLDLIEDYM-Y-IRE-YQYCRLDGSSKMQTREESIDRFNND---PNVFVFLISTRAG-GL
GLNLTSADTVIFYDRDWNPQVDIQAQDRCHRIGQNKPVMIYTLITKNTIDEQILNSGTMKRRLEKLVIKDGKFV
>KZV11644_222-758(d491-565)_Saccharomyces cerevisiae
LKPYQLEGLNWLITLYENGLNG-ILADEMGLGKTVQSIALLAFIYE--M-DTKGPFLVTAPLSTLDNWMNEFAEFAPDLP
VLKYYGTNG--YKERSAKLKNFFK--------------QHGGTGIVITSYEIIL-RDTD-LIM-SQ-NWKFLIVDEGHRL
KNINCRLIKELKK-I--NTSNRLLLTGTPLQNNLAELWSLLNFIMPDIFADFEI-FNKWFDFDSLNLG--S-GSNSEALN
---K-LINDELQKNLISNLHTILKPFLLRRLKKVVLANILPPKREYIINCPMTSAQEKFYKAG--------------L-L
QNMMMQLRQIIDSTFLFYFPYL----H----------P-----------E---D-------LTLETLLKTSGKLQILQKL
IPPLIS-EGHKVLIYSQFVNMLDLIEDWC-D-LNS-FATFRIDGSVNNETRKDQLEKFNSSK--DKHNIFLLSTRAA-GL
GINLVGADTVVLFDSDWNPQVDLQAMDRCHRIGQESPVIVYRLCCDNTIEHVILTRAANKRNLERMVIQMGKFN
>P38144_196-657(d446-464)_ISW1_Saccharymyces
LRPYQIQGVNWLVSLHKNKIAG-ILADEMGLGKTLQTISFLGYLRY-IE-KIPGPFLVIAPKSTLNNWLREINRWTPDVN
AFILQGDKE--ERA--ELIQKKLL---------------GCDFDVVIASYEIII-REKS-PLK-KI-NWEYIIIDEAHRI
KNEESMLSQVLRE-F--TSRNRLLITGTPLQNNLHELWALLNFLLPDIFSDAQD-FDDWFSSEST---------------
--------EEDQDKIVKQLHTVLQPFLLRRIKSDVET-SLLPKKELNLYVGMSSMQKKWYKKI--------------L-L
LNIMMQLRKCCNHPYLFDGAEP----G----------P-----------P---Y-------TTDEHLVYNAAKLQVLDKL
LKKLKE-EGSRVLIFSQMSRLLDILEDYC-Y-FRN-YEYCRIDGSTAHEDRIQAIDDYNAPD--SKKFVFLLTTRAG-GL
GINLTSADVVVLYDSDWNPQADLQAMDRAHRIGQKKQVKVFRLVTDNSVEEKILERATQKLRLDQLVIQQNRTS
>ORY88018_698-737(d197-207_d288-294_d429-519)_Leucosporidium creatinivorum
LKPFQLDGVKWIMARHTSVSGC-LLADEMGTGKTIQSIAFIAFVRQ--NSFMHGANLIVCPLAVLRNWEAEFAKWAPNLK
VVVYHGSPE--ERK--KIIAELDKL---FD------PRYEHLRPTIITNFEMAT-KDDL-FVK-RY-HFQVFIVDEAQRI
KNSESKSHIALQQ-I--RAGFRLLLTGTPIQNNLDELQALLSFTLPDVFGNRSL-FQRSFDFSSLTST--T-G-----SA
---A-LSDSEKKGILVGRLRRILEPFMLRRLKTDVQK-DLPLKKEYVLCAPMTERQRSTIMRQ--------------K-H
GSPIMPLRQIAFHPWLADPSGH----PV-------P-P-GLEEDDDHPSW---A-------QYKREVVKQSGKLQLLDRL
LTKITSSSSSKVLIFSQFTMALDLVAEWL-RVCKR-WAYYQVDGGGNPVD-QEELDDFNTNKSRTAARLFLISTRAG-GV
GITLTGADTVILLDSDFNPQNDLQAMDRAHRIGQTKPVLVFRLETEGSIDSLIIERATSKRRLDALVLGKDQTT
>GAX75958_140-624(d408-431)_Chlamydomonas eustigma
LRDYQLKGVKWLTSLWSNGLNG-ILADQMGLGKTVQTIGFLSHLKS--K-GIHGPFLVLGPLSTLPNWIAEFERFCPSLP
AVLYHGSKQ--ERE--ALRNGRLKP---PG------VQVPDNFPVIVTSYEIII-ADAK-FFQTKY-RFKYLVVDEGHRL
KNFECRLIRELKQ-I--PAENRLLLSGTPLQNNLAELWSLLNFLMPDVFSSLKD-FESWFDFSSVVGQ--D-G----ADK
---E-ILAAEQRNKVVSKLHAILKPFVLRRLKSDVAI-GLPRKAEILLYSQMTDVQKALNKQL--------------L-L
NNVLMQMRKICNHPDLITAPFS----RD---------F-----------Q---Y-------PTPEDMVKQCGKMQLLDRL
LEKLHA-KGHKVLIFSQMTKVLDLLESYL-D-QKG-HRACRIDGSIPWQERQRNIMDFNSD---PKTWLFLLSTRAG-GL
GINLTSADTVIIYDSDWNPHQDLQAMDRCHRIGQVRPVLVFRLATAHSVEGKMLRRAADKMALERLVIKKGVFK
>XP_009036080_167-653(d434-454)_Aureococcus anophagefferens
LKPYQVEGLRWLATLFENGLSG-ILADEMGLGKTIQVIALIAHIRE--K-NVKGPICVAAPLATLPNWMNEFKKWVPGIS
ALLYHGSKQ--HRA--DLRKTAMAT---S-------LQNEEDFPVIVTSYEVCI-IDRA-PLS-HF-KFKYLIIDEGQRV
KNRDCRLVRELKK-L--NTENRLLLSGTPIQNTLEELWSLLNFVNPQIFDDLNV-FQSWFGFRNIGQE--T-Q-----VD
---D-IIDDESKDRIVTKLHEILRPFLLRRVKSDVLRGVLPDKKEIVVYAPMTPLQKSYEALI--------------L-E
QNMLMNQRKNANHPFLFGEPRD----AN---------G-----------EFIGV-------ATPKALVNAAGKFRLLERI
LPKLKA-QGHKVLLFSQMTELLNIIEDYL-R-WRE-WNYFRIDGGVELSERQRQIDAFNES---NEYFVFMLSTRAG-GL
GINLATADTVILFDSDWNPHQDAQAMDRAHRIGQKRDVVVYRFLTSGSAEIGMMEKQISKKKLERMAVQGGDYN
>NP_014933_767-1242(d1028-1047)_SNF2_Saccharomyces
LKDYQIKGLQWMVSLFNNHLNG-ILADEMGLGKTIQTISLLTYLYE-MK-NIRGPYLVIVPLSTLSNWSSEFAKWAPTLR
TISFKGSPN--ERK--AKQAKI-R---------------AGEFDVVLTTFEYII-KERA-LLS-KV-KWVHMIIDEGHRM
KNAQSKLSLTLNTHY--HADYRLILTGTPLQNNLPELWALLNFVLPKIFNSVKS-FDEWFNTPFANTG----G-----QD
---KIELSEEETLLVIRRLHKVLRPFLLRRLKKDVEK-ELPDKVEKVVKCKMSALQQIMYQQM--------------L-F
NNQIMQLKKICNHPFVFEEVED----QI---------N----------PT---R-------ETNDDIWRVAGKFELLDRI
LPKLKA-TGHRVLIFFQMTQIMDIMEDFL-R-YIN-IKYLRLDGHTKSDERSELLRLFNAPD--SEYLCFILSTRAG-GL
GLNLQTADTVIIFDTDWNPHQDLQAQDRAHRIGQKNEVRILRLITTNSVEEVILERAYKKLDIDGKVIQAGKFD
>AAD28668_641-1108(d894-910)_CHD1_Arabidopsis
LRDYQLEGLNFLVNSWLNDTNV-ILADEMGLGKTVQSVSMLGFLQN-TQ-QIPGPFLVVVPLSTLANWAKEFRKWLPGMN
IIVYVGTRA--SRE--VRNKTNDV----HK------VGRPIKFNALLTTYEVVL-KDKA-VLS-KI-KWIYLMVDEAHRL
KNSEAQLYTALLE-F--STKNKLLITGTPLQNSVEELWALLHFLDPGKFKNKDE-FVENYKN------------------
-------LSSFNESELANLHLELRPHILRRVIKDVEK-SLPPKIERILRVEMSPLQKQYYKWI--------------L-L
LNIVVELKKCCNHPFLFESADH----GY-----GGD-I-----------N---D----N--SKLDKIILSSGKLVILDKL
LVRLRE-TKHRVLIFSQMVRMLDILAEYL-S-LRG-FQFQRLDGSTKAELRQQAMDHFNAPA--SDDFCFLLSTRAG-GL
GINLATADTVVIFDSDWNPQNDLQAMSRAHRIGQQEVVNIYRFVTSKSVEEEILERAKRKMVLDHLVIQKLNAE
>XP_001763998_144-619{!407-426}_Physcomitrella patens
LKGYQLKGIKWMISLWQNGLNG-ILADQMGLGKTVQTIGLLSHLKG--K-KMHGPFLIVGPLSTLSNWVSEIKRFVPSMN
VLLYHSSEGRVGRE--KLRRQHMPT-----------SVPKESFPVIVTSFEVAM-NDRR-FLA-KY-KWKYIIVDEGHRL
KNCDCKLLRELKQ-L--SAENLLLLTGTPLQNNLPELWSLLNFILPNIFTSLQE-FQSWFDIAGKASG----------NN
---N-A-LESRKVQVVSKLHHILRPFLLRRLKSEVEK-SLPKKKEIILYTPMTEKQKAFNDHL--------------V-L
NSVCMQLRKNCNHPDLFHSHFE----DD---------I-----------N---Y-------PPVDELVAQCAKFKLMDRL
LVKLRE-RGHKVLIFSQMTKILDLLEYYL-E-ERG-HNPCRIDGGVQQSVRQEQIRSFNEE---KSRFVFLLSTRAG-GL
GINLTAADTVILYDSDWNPHMDMQAMDRCHRIGQTRPVHVYRLATAKSVECHMLKVATGKLKLEHLVIEKGHFK
>NP_011365_706-1453(d969-999_d1019-1278)_INO80_Saccharomyces
LKEYQLKGLNWLANLYDQGING-ILADEMGLGKTVQSISVLAHLAE-NH-NIWGPFLVVTPASTLHNWVNEISKFLPQFK
ILPYWGNAN--DRK--VLRKFWDRK---NLR-----YNKNAPFHVMVTSYQMVV-TDAN-YLQ-KM-KWQYMILDEAQAI
KSSQSSRWKNLLS-F--HCRNRLLLTGTPIQNSMQELWALLHFIMPSLFDSHDE-FNEWFSKDIESHA--E---------
------ANTKLNQQQLRRLHMILKPFMLRRVKKNVQS-ELGDKIEIDVLCDLTQRQAKLYQVL--------------K-L
INAVMQFRKVCNHPDLFENKNF----SS-------N-I-----------S---M-------PSMDRFITESAKLRKLDEL
LVKLKS-EGHRVLIYFQMTKMMDLMEEYL-T-YRQ-YNHIRLDGSSKLEDRRDLVHDWQTN---PEIFVFLLSTRAG-GL
GINLTAADTVIFYDSDWNPTIDSQAMDRAHRLGQTRQVTVYRLLVRGTIEERMRDRAKQKEQVQQVVMEGKTQE
>AAB87381_481-943(d731-751)_CHD1_Homo sapiens
LRDYQLNGLNWLAHSWCKGNSC-ILADEMGLGKTIQTISFLNYLFH-EH-QLYGPFLLVVPLSTLTSWQREIQTWASQMN
AVVYLGDIN--SRN--MIRTHEWT----HH------QTKRLKFNILLTTYEILL-KDKA-FLG-GL-NWAFIGVDEAHRL
KNDDSLLYKTLID-F--KSNHRLLITGTPLQNSLKELWSLLHFIMPEKFSSWED-FEEEHG-------------------
---------KGREYGYASLHKELEPFLLRRVKKDVEK-SLPAKVEQILRMEMSALQKQYYKWI--------------L--
---MMELKKCCNHCYLIKPPDN----NE-------F-Y-----------N---K----Q--EALQHLIRSSGKLILLDKL
LIRLRE-RGNRVLIFSQMVRMLDILAEYL-K-YRQ-FPFQRLDGSIKGELRKQALDHFNAEG--SEDFCFLLSTRAG-GL
GINLASADTVVIFDSDWNPQNDLQAQARAHRIGQKKQVNIYRLVTKGSVEEDILERAKKKMVLDHLVIQRMDTT
>ORY88017_152_715(d277-284_d418-512)Leucosporidium creatinivorum
LKDFQRVGVDWMIARHMNASGC-LLADEMGTGKTIQSIAFLAYLRE--Q-GMHSFNLVVCPKAVLGNWELEFRRFAPSMP
IMVYKGNPT--ERK--ALRAEMRRL---AN------AGDDSALPTILTTYSFVR-SDKT-LLA-RF-EFGVLVIDEAQNI
KSAKTKTHQALKQ-Y--AVDFRLLLTGTPLQNNLDELYALLSFILPEVFNDAEA-WTASFNFDSLTSA--D-G-----SA
-----LSKADEFALLVAQLHLIVKPFMLRRLKKDVQK-DLPLKKEYILRAPMTERQRSRINNQ--------------R-L
DSMIMSLRLVANHPYLTDKSAM----VN-------V-G-----------S---E-------EWMKDVVAMSGKMMLLDRM
LPKLFA-EGHKVLIFSQFTTQLDIIAAWA-DVVKE-WGYYQIGGGS-PAD-QEEIDDFNTNTDEDSCKLFLLSTRAG-GV
GLNLVGADTVIIFDSDWNPQNDLQAMDRAHRIGQTKPVLVFRFETENSIDGLIIDRATRKRKLEKVVLGEGTFK
>XP_004342758_197-782(d471-589)_Capsaspora owczarzaki
LRPYQQRGLAWLISLFENGLNG-ILADEMGLGKTLQCIAFIAHLVE--K-GVQGPFLVATPLSTLANWISELARFTPGIP
TILYHGQAS--ARA--ELRKQFTAL---HPVTIPGSSSRVNCLPVVVTSYELIM-NDRK-FLQ-KH-LWKYIIIDEGHRI
KNLNCRLIRELKL-Y--DSVNRLLLTGTPLQNNLSELWSLLNFLLPDIFDDLDA-FQQWFDFSGVVDD-AE-G----CER
---S-FLQEHESDKILQKLHHILQPFLLRRLKTDVET-LLPPKKEMLVYAPLTELQRKYYAQT--------------L-L
QNVLMQLRKCCNHPYLLNFPLD----SA---------G-----------L---P-------RVDEELIQACGKLRLLDEL
LPALRR-KGHKVLIFSQMTRMLDLLQDYF-E-LRN-TAVCRLDGAVSLADRQEQIRSFNSD---PEVFAFLLSTRAG-GL
GINLIAADTVILYDSDWNPQADLQAQDRCHRIGQTKPVIVYRLVTANTVEQRIIERAMAKRKLEKLVIHEGHFK
>NP_001276325_724-1205(d983-1004)_SMARCA2_Homo sapiens
LKHYQLQGLEWMVSLYNNNLNG-ILADEMGLGKTIQTIALITYLME-HK-RLNGPYLIIVPLSTLSNWTYEFDKWAPSVV
KISYKGTPA--MRR--SLVPQL-R---------------SGKFNVLLTTYEYII-KDKH-ILA-KI-RWKYMIVDEGHRM
KNHHCKLTQVLNTHY--VAPRRILLTGTPLQNKLPELWALLNFLLPTIFKSCST-FEQWFNAPFAMTG----------E-
---RVDLNEEETILIIRRLHKVLRPFLLRRLKKEVES-QLPEKVEYVIKCDMSALQKILYRHM--------------Q-L
MNTIMQLRKICNHPYMFQHIEE----SF---------AEHL----GYSNG---V-------INGAELYRASGKFELLDRI
LPKLRA-TNHRVLLFCQMTSLMTIMEDYF-A-FRN-FLYLRLDGTTKSEDRAALLKKFNEPG--SQYFIFLLSTRAG-GL
GLNLQAADTVVIFDSDWNPHQDLQAQDRAHRIGQQNEVRVLRLCTVNSVEEKILAAAKYKLNVDQKVIQAGMFD
>XP_003064100_165-640(d426-447)_Micromonas pusilla
MRDYQLKGVKWLIALYQNGLNG-ILADQMGLGKTVQTIGFLSHLRS--K-GVLGPYLVIGPLSTLSNWVNEFHKFCPSFP
VVLYHGSRT--DRA--DIRARHLPI---T-------TPIKDTFPVIVTSFEIVM-ADRK-FLS-KY-NFKYLVVDEGHRL
KNFDCKLIRELKT-I--PTSNKLLLTGTPLQNNLPELWSLLHFLLPDVFSSLSQ-FQSWFDFSAEQNN--D---------
-----EKETSKRAKVVEKLHGILKPFLLRRLKGDVEV-NLPRKKEIVIYAHMVETQKKFNDAL--------------V-L
NNMLMQLRKNCNHPDLISGGLD----GS---------I-----------M---F-------PSAAELVEQCGKFRLLDRI
MKKLRQ-RGHKTLIFSQMTKMLDLIESYF-E-QQG-SRVCRIDGSVAWQERKEQMDAFNTD---PSVDIFLLSTRAG-GL
GINLTAADTVIIYDSDWNPHQDMQAMDRCHRIGQTKPVHVLRLATAHSVEGKMLSRANSKLALEKLVITKGNFR
>Q08773_184-645(d434-452)_ISWI2_Saccharomyces
LRDYQVQGLNWLISLHENKLSG-ILADEMGLGKTLQTISFLGYLRY-VK-QIEGPFLIIVPKSTLDNWRREFLKWTPNVN
VLVLHGDKD--TRA--DIVRNIIL---------------EARFDVLITSYEMVI-REKN-ALK-RL-AWQYIVIDEAHRI
KNEQSALSQIIRL-F--YSKNRLLITGTPLQNNLHELWALLNFLLPDIFGDSEL-FDEWFEQNNS---------------
--------EQDQEIVIQQLHSVLNPFLLRRVKADVEK-SLLPKIETNVYVGMTDMQIQWYKSL--------------L-L
LNIVMQLRKCCNHPYLFEGAEP----G----------P-----------P---Y-------TTDEHLIFNSGKMIILDKL
LKRLKE-KGSRVLIFSQMSRLLDILEDYC-Y-FRD-FEYCRIDGSTSHEERIEAIDEYNKPN--SEKFVFLLTTRAG-GL
GINLVTADTVILFDSDWNPQADLQAMDRAHRIGQKKQVHVYRFVTENAIEEKVIERAAQKLRLDQLVIQQGTGK
>ORX73027_144-639{!409-445}_Linderina pennispora
MREYQLEGMEWMASLYENGLNG-ILADEMGLGKTLQTIAFLSYLRE--R-RVYGPFLVLCPLSTLRNWISEFVRFTPSTP
VLMYHGTPD--ERR--KLRKDKLHK-------------LDTSFPVVVTTYEMAM-RDRL-ALQ-RF-AWKYIIIDEGHRI
KNMNCKLIRDLKM-Y--QSANRLLLTGTPLQNSLAELWALLNFLLPEIFDDLDS-FQAWFDFNDINER--E-G-----RD
---R-IISEETQNNVVSKLHHILQPFLLRRLKADVEK-FLPPKREYLIACPMAPVQYEYYQAV--------------R-G
PNRLMQLRKVCQHPYLFDFPLINPSDPE---------S-----------E---F-------LIDEQLVRSSGKLLVLDRL
LPELFK-NGHRVLIFSQFARVLDILEFYA-G-LRN-WRFCRIDGAVQQGDREQQIAEFNTN---ADIPLFFLTTRSG-GL
GINLTSADTVVIFDSDWNPQQDLQAQDRVHRIGQTKPVLIYRLVVAGSCETAILTRANSKRKLEKLDKDDLSAQ
